# Supplementary material for: The effect of PrPSc accumulation on inflammatory gene expression within sheep peripheral lymphoid tissue
Source: Vet Microbiol. 2015 Dec 31;181(3-4):204–11. doi: 10.1016/j.vetmic.2015.10.013 (PMC4678288; doi:10.1016/j.vetmic.2015.10.013)
Supplement: Supplementary file 1 [file mmc1.xlsx]

## Sheet: Sheet1
Table S1. Primers and conditions for RT-qPCR
Gene name	Symbol*	Accession no.	Forward primer	Reverse Primer	Amplicon (bp)	qPCR Cycling conditions (40 cycles)			PCR efficiency
						Denaturation Step	Annealing step	Elongation step
adrenomedullin	ADM	XM_004016162.1	AAATGGGCGCTAAGTCGTG	TTCAAACTCTGGCGGTAGC	194	95°C for 10 s	56°C for 10 s	72°C for 40 s	0.97
cadherin 26	CDH26	XM_004014757.1	CCTCTCTGTGTAGCGTTCCTG	CAGATACAAGGTGGCATCGC	70	95°C for 10 s	56°C for 10 s	72°C for 30 s	0.95
High mobility group protein B1-like	HMGB1	XM_004012143.1	GCCTGTCCATTGGTAATGTG	GGCTTCCCTTTAGCTCGGTA	148	95°C for 10 s	61°C for 10 s	72°C for 30 s	1.02
interleukin 1 receptor antagonist	IL1RN	XM_004005903.1	TTCAGAAACAGCCTGCCACC	TCTGGTTGACATCCCAGATCC	77	95°C for 10 s	58°C for 10 s	72°C for 30 s	1
TGFB-induced factor homeobox 1	TGIF1	XM_004020501.1	CTCCGCGACTGGTTGTATG	TTCTCAGCATGTCAGGGAG	151	95°C for 10 s	60°C for 10 s	72°C for 30 s	1.06
interferon, alpha-inducible protein 6	IFI6	XM_004005079.1	CTTCTCGAGCACCGGCATC	GATCTTGGCCATGAGGGCA	154	95°C for 10 s	63°C for 35 s		0.95
monooxygenase, DBH-like 1	MOXD1	XM_004011510.1	GTCACGACCTGGCCTTTCAT	CCACTCTGCGTTGTCTGTCT	171	95°C for 10 s	61.5°C for 45 s		0.99
succinate dehydrogenase complex, subunit A, flavoprotein (Fp)	SDHA	NM_74178	ACCTGATGCTTTGTGCTCTGC	CCTGGATGGGCTTGGAGTAA	126	95°C for 10 s	60°C for 10 s	72°C for 40 s	0.95
tyrosine 3-monooxygenase/tryptophan 5-monooxygenase activation protein, zeta	YWHAZ	NM_001267887.1	TGTAGGAGCCCGTAGGTCATC	TCTCTCTGTATTCTCGAGCCATC	101	95°C for 10 s	60°C for 10 s	72°C for 40 s	0.98
*The official gene symbol approved by the Human Gene Nomenclature Committee.
