# Supplementary material for: The effect of PrPSc accumulation on inflammatory gene expression within sheep peripheral lymphoid tissue
Source: Vet Microbiol. 2015 Dec 31;181(3-4):204–11. doi: 10.1016/j.vetmic.2015.10.013 (PMC4678288; doi:10.1016/j.vetmic.2015.10.013)
Supplement: Supplementary file 2 [file mmc2.xlsx]

## Sheet: SSBP1 vs. C
Table S2. Differentially-expressed genes in the D10 vs. C comparison*
Transcript	Gene	Accession No	Gene name	D10 vs. C		D50 vs. C		D10 vs. D50
				p value	FC	p value	FC	p value	FC
14767178	IFI6	XM_004005079.1	interferon, alpha-inducible protein 6	0.0421804	2.62	0.291226	1.54301	0.935759	-1.02858
14791560	ADM	XM_004016162.1	adrenomedullin	0.0481652	2.29523	0.891477	-1.04895	0.811602	1.07767
14853768	ZNF347	XM_004009287.1	zinc finger protein 347	0.028207	2.03686	0.104377	1.60486	0.525482	1.16079
14810248	XAF1	NM_001035075.1	XIAP associated factor 1	0.0142535	1.97138	0.482147	1.16059	0.0420448	1.58083
14858064	OR5S1P	XM_004003447.1	olfactory receptor, family 5, subfamily S, member 1 pseudogene	0.0224511	1.86675	0.46392	-1.17344	0.853012	-1.03601
14722988	GCSH	XM_004015492.1	glycine cleavage system protein H (aminomethyl carrier)	0.0495706	1.84745	0.141721	1.5268	0.191038	-1.39063
14743435	MOGAT3	XM_002698120.3	monoacylglycerol O-acyltransferase 3	0.0308519	1.77632	0.551675	-1.13769	0.266671	1.25121
14747507	ZBTB16	XM_004016559.1	zinc finger and BTB domain containing 16	0.0366376	1.75944	0.111269	-1.4825	0.942388	1.01432
14874471	FKBP14	XM_004007932.1	FK506 binding protein 14, 22 kDa	0.0495403	1.73415	0.482554	1.18281	0.761472	-1.06583
14798936	NUDT15	XM_004010858.1	nudix (nucleoside diphosphate linked moiety X)-type motif 15	0.0352804	1.73137	0.580844	-1.12563	0.15104	1.34778
14758400	S100A5	XM_004002525.1	S100 calcium binding protein A5	0.00401909	1.69366	0.202189	-1.18165	0.074077	1.25261
14822101	ESRP2	XM_004015087.1	epithelial splicing regulatory protein 2	0.0449155	1.65735	0.597515	-1.1179	0.0205698	1.74757
14755433	FAM171B	XM_004004519.1	family with sequence similarity 171, member B	0.0279323	1.63613	0.682373	-1.07614	0.685574	1.06708
14727500	OR10H1	XM_602886.2	olfactory receptor, family 10, subfamily H, member 1	0.0348166	1.63275	0.883022	-1.0281	0.173701	1.28294
14743453	SERBP1	BC103451.1	SERPINE1 mRNA binding protein 1	0.0265322	1.61866	0.240679	-1.23927	0.615777	1.08109
14855149	IER3	XM_004018996.1	immediate early response 3	0.0151172	1.59998	0.288936	-1.17634	0.0090436	1.60589
14858585	RASGRF2	XM_002689373.2	Ras protein-specific guanine nucleotide-releasing factor 2	0.0233961	1.58913	0.881653	1.02411	0.669754	1.06341
14829557	ZC3H12B	NM_001192594.2	zinc finger CCCH-type containing 12B	0.00490882	1.57945	0.0159387	-1.41979	0.0480583	1.26312
14828207	GJA3	AF177912.1	gap junction protein, alpha 3, 46kDa	0.0121845	1.56915	0.421125	1.11606	0.0903277	1.25785
14863908	IGFBPL1	BC142451.1	insulin-like growth factor binding protein-like 1	0.0217665	1.56578	0.392768	1.1436	0.760837	1.04241
14850163	DMXL2	XM_004010612.1	Dmx-like 2	0.010656	1.56055	0.199748	-1.19181	0.00321806	1.67446
14783819	MTERFD1	XM_004011825.1	MTERF domain containing 1	0.0302119	1.53825	0.221499	-1.23127	0.124616	1.2756
14823428	IL1RN	AB005148.1	interleukin 1 receptor antagonist	0.0336789	1.51991	0.771552	-1.04749	0.100299	1.30361
14791140	KHDRBS3	XM_004011931.1	KH domain containing, RNA binding, signal transduction associated 3	0.0415446	-1.50134	0.0951232	-1.36514	0.0494886	-1.41233
14828152	RPL10	XM_004019857.1	ribosomal protein L10	0.000652319	-1.50746	0.130793	-1.11756	0.915617	1.0063
14836740	CCNI2	XM_002684208.2	cyclin I family, member 2	0.00566447	-1.51016	0.0448585	1.28123	0.00464385	-1.46904
14719772	LIPN	AY609071.1	lipase, family member N	0.0217565	-1.51239	0.347244	-1.14694	0.857468	1.0228
14735269	SLC7A9	BC102051.1	solute carrier family 7 (amino acid transporter light chain, bo,+ system), member 9	0.0212984	-1.51577	0.749383	-1.046	0.382161	-1.12007
14793482	PGA4	NM_001082598.1	pepsinogen 4, group I (pepsinogen A)	0.000131853	-1.5277	0.503615	1.03547	0.0234272	-1.14149
14854873	OR8B3	XM_004019789.1	olfactory receptor, family 8, subfamily B, member 3	0.0456591	-1.52863	0.774643	-1.05186	0.950709	-1.00978
14889513	ZDHHC19	BC112567.1	zinc finger, DHHC-type containing 19	0.00218599	-1.5303	0.300587	-1.09877	0.801121	-1.01978
14768089	GPR68	XM_004017946.1	G protein-coupled receptor 68	0.0461956	-1.53063	0.376893	-1.17598	0.409775	-1.14412
14885919	ATP8A2	NM_001163802.3	ATPase, aminophospholipid transporter, class I, type 8A, member 2	0.00681575	-1.53583	0.143925	-1.19544	0.518921	-1.06726
14788541	ATCAY	XM_004009361.1	ataxia, cerebellar, Cayman type	0.000933033	-1.53598	0.513229	1.05062	0.00741184	-1.28666
14817903	GTPBP6	XM_004022873.1	GTP binding protein 6 (putative)	0.0166478	-1.53687	0.563879	1.08306	0.915464	-1.01302
14893449	MKRN1	NM_001104979.1	makorin ring finger protein 1	0.0317896	-1.53983	0.0463864	-1.47382	0.603261	-1.07898
14856391	TRHDE	XM_004007369.1	thyrotropin-releasing hormone degrading enzyme	0.0118731	-1.54355	0.135931	-1.2333	0.00158046	-1.8117
14883795	ZNF398	NM_001205918.1	zinc finger protein 398	0.0379766	-1.54686	0.530409	1.11575	0.350725	-1.16056
14849726	OR9K2	XM_589764.4	olfactory receptor, family 9, subfamily K, member 2	0.0031787	-1.54706	0.0973918	-1.19781	0.863386	-1.01488
14841916	COBL	XM_003582047.2	cordon-bleu WH2 repeat protein	0.0235211	-1.55059	0.788716	1.0416	0.151833	-1.23803
14825536	NEGR1	XM_004002082.1	neuronal growth regulator 1	0.0325194	-1.55294	0.467395	-1.13129	0.419808	-1.13107
14866370	OR5B2	XM_002693783.1	olfactory receptor, family 5, subfamily B, member 2	0.0204426	-1.55817	0.241214	-1.20264	0.865795	-1.02264
14880189	TMPRSS6	XM_004006730.1	transmembrane protease, serine 6	0.0366739	-1.56356	0.677831	-1.07557	0.894352	-1.0209
14758041	KCNV1	XM_004011778.1	potassium channel, subfamily V, member 1	0.00363322	-1.57905	0.945843	1.00703	0.251083	-1.11901
14808324	PARD6B	XM_004014886.1	par-6 family cell polarity regulator beta	0.00302117	-1.57949	0.14902	-1.17095	0.151804	-1.15028
14838210	OR1P1	XM_004013256.1	olfactory receptor, family 1, subfamily P, member 1 (gene/pseudogene)	0.0133335	-1.5842	0.758037	-1.04371	0.316137	1.13854
14761656	LRRC15	XM_004003818.1	leucine rich repeat containing 15	0.00585912	-1.58557	0.124859	-1.21768	0.20499	-1.15079
14747835	OR10G9	XM_583515.4	olfactory receptor, family 10, subfamily G, member 9	0.0362139	-1.59484	0.511179	-1.12897	0.112273	-1.33507
14804481	PHOSPHO1	XM_004012793.1	phosphatase, orphan 1	0.00568366	-1.60091	0.0631055	1.29051	0.0463664	-1.28501
14720898	KRT35	GU456629.1	keratin 35	0.0483886	-1.60363	0.846449	1.0394	0.606829	-1.09723
14881171	KRTAP9-1	NM_001105020.1	keratin associated protein 9-1	0.0119441	-1.60501	0.866466	-1.02361	0.208365	-1.18246
14869672	TRMT2A	XM_004023601.1	tRNA methyltransferase 2 homolog A (S. cerevisiae)	0.0487	-1.60539	0.96596	1.00858	0.987946	-1.00271
14800944	PRAMEF12	XM_001255976.2	PRAME family member 12	0.0210439	-1.60582	0.836113	-1.03353	0.25197	-1.18893
14843841	CXorf66	BC110192.1	chromosome X open reading frame 66	0.0240035	-1.60783	0.497377	-1.12109	0.463836	-1.11711
14775198	HIST1H2AG	XM_004019083.1	histone cluster 1, H2ag	0.0121965	-1.63468	0.0075184	1.73055	0.0240142	-1.45111
14763948	MAG	NM_001040570.2	myelin associated glycoprotein	0.0210046	-1.64372	0.0401149	-1.51872	0.489113	1.11125
14807245	FZD5	XM_004004869.1	frizzled class receptor 5	0.0493061	-1.65232	0.241495	1.30416	0.010247	-1.96195
14879819	RPL19	XM_004012837.1	ribosomal protein L19	0.0430459	-1.66095	0.256469	-1.28246	0.634543	1.09287
14814460	NEFL	XM_004005251.1	neurofilament, light polypeptide	0.0316415	-1.66202	0.805541	1.04799	0.363906	-1.17359
14745990	DNAJB3	NM_001075916.2	DnaJ (Hsp40) homolog, subfamily B, member 3	0.000329218	-1.67084	0.749466	-1.02369	0.145791	1.11031
14846988	LOC101907318	XM_005225938.1	PREDICTED: uncharacterized mRNA LOC101907318 [Bos taurus]	0.0185542	-1.67839	0.841872	-1.03426	0.72951	1.05381
14891895	OR8A1	XM_004019821.1	olfactory receptor, family 8, subfamily A, member 1	0.0259249	-1.70064	0.716848	-1.07108	0.966509	1.00709
14775590	ACOT4	XM_004010775.1	acyl-CoA thioesterase 4	0.00217559	-1.71086	0.287888	1.13004	0.0355367	-1.28827
14789447	CLDN10	XM_004012204.1	claudin 10	0.0365372	-1.71256	0.839657	-1.04333	0.179828	-1.31331
14730306	MOGAT2	XM_003586999.1	monoacylglycerol O-acyltransferase 2	0.00784488	-1.72038	0.424537	-1.12604	0.686151	-1.05399
14750222	CYP3A5	BC102566.1	cytochrome P450, family 3, subfamily A, polypeptide 5	0.0294405	-1.72763	0.769734	-1.06067	0.920133	1.01815
14747516	HTR3A	XM_004016558.1	5-hydroxytryptamine (serotonin) receptor 3A, ionotropic	0.038816	-1.73195	0.429046	-1.19333	0.619781	-1.10241
14794301	LMF1	XM_004021093.1	lipase maturation factor 1	0.0379334	-1.76462	0.733925	-1.07926	0.0938245	-1.4638
14744282	DBC1	XM_004003972.1	bone morphogenetic protein/retinoic acid inducible neural-specific 1	0.000424824	-1.77858	0.663326	1.03838	0.15153	-1.12856
14787875	HNF4A	NM_001205153.1	hepatocyte nuclear factor 4, alpha	0.0157369	-1.80677	0.5415	1.12169	0.209639	1.2498
14795308	ZNF391	XM_004019036.1	zinc finger protein 391	0.034672	-1.89544	0.643145	1.12149	0.246565	-1.30997
14778037	RAB26	XM_004021116.1	RAB26, member RAS oncogene family	0.0428078	-2.0083	0.895835	1.03787	0.496652	-1.19258
14874568	Ovar-DYA	Z27399.1	O.aries DNA for MHC class II DYA exon 3 (second domain)	0.0443107	-2.08008	0.0603962	1.94771	0.313225	-1.32884
14777623	SEPT5	XM_004023033.1	septin 5	0.00560512	-2.30581	0.336501	-1.23014	0.048591	-1.5492
14721092	ASZ1	NM_001195309.2	ankyrin repeat, SAM and basic leucine zipper domain containing 1	0.0140017	-2.55721	0.749925	1.09571	0.560422	-1.16292
* Genes with fold change (FC) ≥ 1.5 fold and adjusted p value of ≤ 0.05 at D10.
