# Supplementary material for: The effect of PrPSc accumulation on inflammatory gene expression within sheep peripheral lymphoid tissue
Source: Vet Microbiol. 2015 Dec 31;181(3-4):204–11. doi: 10.1016/j.vetmic.2015.10.013 (PMC4678288; doi:10.1016/j.vetmic.2015.10.013)
Supplement: Supplementary file 3 [file mmc3.xlsx]

## Sheet: Additional File 2
Table S3. Differentially-expressed genes in the D50 vs. C comparison*
Transcript	Gene	Accession No	Gene name	D10 vs. C		D50 vs. C		D10 vs. D50
				p value	FC	p value	FC	p value	FC
14824121	TMEM116	XM_004017601.1	transmembrane protein 116	0.835768	1.04509	0.0341724	1.74397	0.210679	-1.29086
14775198	HIST1H2AD	XM_004019083.1	histone cluster 1, H2ad	0.0121965	-1.63468	0.0075184	1.73055	0.0240142	-1.45111
14813681	LMO7	XM_004012189.1	LIM domain 7	0.345159	-1.21348	0.0286589	1.71759	0.605667	1.09637
14812885	ZNF471	XM_001254729.4	zinc finger protein 471	0.0971625	1.27329	0.00499004	1.7011	0.241412	-1.15373
14709068	GPR123	XM_004020379.1	G protein-coupled receptor 123	0.593389	1.12097	0.0437428	1.67486	0.184506	-1.31211
14848960	CYP4F8	NM_001009743.1	cytochrome P450, family 4, subfamily F, polypeptide 8	0.58823	1.08981	0.0146514	1.66542	0.271805	-1.17677
14786589	ABCB6	XM_004004943.1	ATP-binding cassette, sub-family B (MDR/TAP), member 6	0.365187	-1.06921	0.000321732	1.65371	0.0925326	1.12995
14839384	NAT1	XM_004021814.1	N-acetyltransferase 1 (arylamine N-acetyltransferase)	0.558315	-1.05773	0.00149208	1.64816	0.203818	1.12245
14832925	ZNF419	XM_004015444.1	zinc finger protein 419	0.350534	1.12329	0.00684952	1.58944	0.153335	-1.18282
14765457	MRPL13	XM_004011869.1	mitochondrial ribosomal protein L13	0.50132	1.11431	0.0223458	1.58791	0.329044	1.15461
14714119	MAL	XM_004007356.1	mal, T-cell differentiation protein	0.572029	-1.11742	0.0487035	1.58132	0.0448518	-1.52196
14798570	MAGIX	XM_002700102.3	MAGI family member, X-linked	0.287289	1.20834	0.034757	1.55347	0.0931875	-1.33523
14876364	LYPLA2	BT029895.1	lysophospholipase II	0.622703	-1.09324	0.04541	1.54183	0.129609	-1.31005
14860023	CYCS	XM_004007950.1	cytochrome c, somatic	0.990021	-1.00164	0.0148137	1.53048	0.532764	-1.0773
14813539	RPL29	NM_001014862.2	ribosomal protein L29	0.772174	1.03463	0.00946384	1.52479	0.141711	-1.18531
14870056	ANKRD34A	XM_004002418.1	ankyrin repeat domain 34A	0.214924	-1.23879	0.0379446	1.50612	0.891968	-1.01977
14770915	HMGB1	XM_004016111.1	high mobility group box 1	0.124906	-1.2857	0.0278965	1.50172	0.718302	1.04884
14710555	VNN2	KC425611.1	vanin 2	0.809415	-1.0333	0.0203653	1.5017	0.00349283	-1.71754
14739889	OR8S1	XM_004007428.1	olfactory receptor, family 8, subfamily S, member 1	0.988028	-1.00191	0.0145549	-1.51205	0.0538958	1.29746
14758091	PDCL2	XM_004010071.1	phosducin-like 2	0.49715	1.06429	0.00300744	-1.51246	0.0232111	1.2629
14888743	EPB42	AF030030.1	erythrocyte membrane protein band 4.2	0.65277	1.07934	0.0424804	-1.51322	0.459814	1.12069
14869553	CRYGA	NM_001206819.1	crystallin, gamma A	0.92573	-1.01093	0.0100052	-1.51372	0.188678	1.15987
14795861	RAB44	XM_003583848.2	RAB44, member RAS oncogene family	0.790811	-1.04615	0.0431958	-1.5153	0.231688	-1.21358
14839600	LRRC48	XM_004012739.1	leucine rich repeat containing 48	0.693766	1.0715	0.0467647	-1.51761	0.0817897	1.36632
14719312	C14orf79	NM_001075573.1	chromosome 14 open reading frame 79	0.973658	1.00548	0.0392254	-1.51766	0.997652	1.00044
14763897	C9orf135	XM_004004324.1	chromosome 9 open reading frame 135	0.83985	-1.02988	0.0241879	-1.51845	0.682997	1.05497
14763948	MAG	NM_001040570.2	myelin associated glycoprotein	0.0210046	-1.64372	0.0401149	-1.51872	0.489113	1.11125
14816954	DSG1	XM_004020453.1	desmoglein 1	0.705189	-1.05376	0.0190849	-1.52127	0.100398	1.25733
14884243	DACH2	XM_004022233.1	dachshund family transcription factor 2	0.424094	1.13777	0.0304282	-1.52835	0.18256	1.22491
14747763	OR52D1	XM_004019792.1	olfactory receptor, family 52, subfamily D, member 1	0.389835	-1.12376	0.0149449	-1.52958	0.393683	-1.10901
14874011	DMD	XM_002700245.1	dystrophin	0.951606	1.01022	0.0377395	-1.53245	0.695947	1.06074
14726165	NKAIN2	XM_004011147.1	Na+/K+ transporting ATPase interacting 2	0.773924	1.02499	0.00199391	-1.53417	0.36424	1.07477
14849579	CDA	NM_001193110.1	cytidine deaminase	0.104809	1.2161	0.00540291	-1.54512	0.0120709	1.38454
14856749	OR5H2	XM_004002863.1	olfactory receptor, family 5, subfamily H, member 2	0.219746	-1.22179	0.0240932	-1.54999	0.583569	1.07868
14860201	FTL	XM_003587735.1	ferritin, light polypeptide	0.119498	-1.36797	0.0439041	-1.55128	0.261498	1.21094
14891634	SYBU	XM_004011991.1	syntabulin (syntaxin-interacting)	0.779005	1.05064	0.0379754	-1.56223	0.0522811	1.43815
14710753	OR5T1	XM_002693625.2	olfactory receptor, family 5, subfamily T, member 1	0.0697048	1.31016	0.0105911	-1.56593	0.0212995	1.40368
14794339	PKIB	XM_004011154.1	protein kinase (cAMP-dependent, catalytic) inhibitor beta	0.536595	-1.11744	0.0361713	-1.57684	0.0272852	1.55233
14722755	GUCA1C	XM_004003778.1	guanylate cyclase activator 1C	0.666691	1.05144	0.006153	-1.58018	0.0634949	1.25254
14774826	C12orf42	XM_005228618.1	chromosome 12 open reading frame 42	0.970986	-1.00681	0.0427789	-1.58164	0.0512102	1.47519
14856741	OR5H1	XM_004003763.1	olfactory receptor, family 5, subfamily H, member 1	0.764193	-1.03406	0.00507066	-1.58282	0.051334	1.26069
14838521	CETN1	XM_004020491.1	centrin, EF-hand protein, 1	0.164399	-1.22774	0.0118627	-1.58702	0.657899	1.05545
14741761	ZC3H14	NM_001166302.1	zinc finger CCCH-type containing 14	0.565048	1.02892	6.24561e-05	-1.58764	0.167257	1.06803
14891662	SOHLH2	XM_004012121.1	spermatogenesis and oogenesis specific basic helix-loop-helix 2	0.143432	-1.25667	0.0128472	-1.60806	0.762899	1.03909
14756260	FOLR1	XM_004016288.1	folate receptor 1 (adult)	0.237806	1.21134	0.0173201	-1.61008	0.214031	1.19933
14791177	C10orf53	NM_001168003.1	chromosome 10 open reading frame 53	0.253268	-1.27009	0.0431121	-1.62214	0.670524	1.0786
14810417	LOC101105206	XM_004003444.1	olfactory receptor 12-like	0.199848	-1.22493	0.013322	-1.63008	0.0122121	1.56215
14747875	OR8B3	XM_004019814.1	olfactory receptor, family 8, subfamily B, member 3	0.544625	-1.13747	0.0489553	-1.63901	0.848836	-1.03636
14854724	SLITRK4	XM_004022299.1	SLIT and NTRK-like family, member 4	0.946616	1.00552	0.000742996	-1.64346	0.0070435	1.32659
14813637	PGAM2	XM_004018189.1	phosphoglycerate mutase 2 (muscle)	0.693444	1.07448	0.0278997	-1.65005	0.16737	1.2762
14745268	OR2F1	XM_004008141.1	olfactory receptor, family 2, subfamily F, member 1 (gene/pseudogene)	0.832514	-1.03942	0.0274424	-1.66055	0.601741	-1.09005
14719484	NTF4	XM_004023183.1	neurotrophin 4	0.199215	1.23702	0.0135235	-1.66468	0.310744	1.15716
14755424	CCDC172	XM_004020212.1	coiled-coil domain containing 172	0.0489052	-1.17169	0.000210447	-1.66778	0.643692	1.0284
14791006	SDHD	AY861374.1	succinate dehydrogenase complex, subunit D, integral membrane protein	0.338762	-1.16675	0.0132007	-1.67516	0.978931	-1.00366
14879110	SLC22A16	XM_004011206.1	solute carrier family 22 (organic cation/carnitine transporter), member 16	0.817314	1.04975	0.0404655	-1.68835	0.483638	-1.14373
14789137	CTSG	XM_004018102.1	cathepsin G	0.215079	-1.24119	0.0151083	-1.6902	0.648886	-1.06908
14737536	OR13C3	XM_004005219.1	olfactory receptor, family 13, subfamily C, member 3	0.722205	-1.06284	0.0177083	-1.69843	0.230345	1.21562
14815682	OR52H1	XM_004016641.1	olfactory receptor, family 52, subfamily H, member 1	0.598643	-1.12249	0.0428417	-1.7036	0.637852	1.09658
14890162	SPATS2	XM_004007413.1	spermatogenesis associated, serine-rich 2	0.656262	-1.06404	0.00596538	-1.73539	0.676171	-1.05342
14709854	C2orf70	XM_004007228.1	chromosome 2 open reading frame 70	0.328415	-1.13971	0.00412356	-1.73799	0.439827	1.09522
14758397	S100A6	XM_004003651.1	S100 calcium binding protein A6	0.547877	1.1249	0.0243127	-1.73817	0.094029	1.38912
14854837	LDHC	XM_004019467.1	lactate dehydrogenase C	0.824598	1.01655	0.000205936	-1.761	0.0147426	1.2395
14759148	UQCRB	XM_002704965.2	ubiquinol-cytochrome c reductase binding protein	0.071658	1.26492	0.00188891	-1.76248	0.109546	1.19804
14775512	DPF3	XM_001254779.3	D4, zinc and double PHD fingers, family 3	0.713436	1.05455	0.00603168	-1.77178	0.0247092	1.44391
14852041	GREB1	XM_004005690.1	growth regulation by estrogen in breast cancer 1	0.0831322	-1.30718	0.00301058	-1.85669	0.469306	1.09319
14813958	GSDMA	XM_004012853.1	gasdermin A	0.99544	1.00141	0.039341	-1.85912	0.00356517	2.6621
14828251	OAT	XM_004023273.1	ornithine aminotransferase	0.91711	1.01683	0.00683041	-1.86053	0.0331536	1.46048
14807433	UNG	NM_001075513.2	uracil-DNA glycosylase	0.741028	-1.07944	0.0280292	-1.88916	0.832061	1.04472
14817350	HEPH	XM_004022040.1	hephaestin	0.645785	-1.12472	0.0392771	-1.89292	0.483809	1.17606
14812145	OR5P3	NM_001206666.1	olfactory receptor, family 5, subfamily P, member 3	0.27173	1.20922	0.00470987	-1.98635	0.372739	1.14478
14841937	OR2T33	XM_004009409.1	olfactory receptor, family 2, subfamily T, member 33	0.87326	1.04787	0.0449583	-2.03275	0.234211	1.39409
14828070	GABRQ	XM_004022274.1	gamma-aminobutyric acid (GABA) A receptor, theta	0.73609	1.1069	0.0409427	-2.1093	0.58558	1.15971
14726401	TGIF1	XM_004017873.1	TGFB-induced factor homeobox 1	0.88562	-1.04258	0.0310166	-2.17927	0.927421	-1.02389
14874156	C11orf70	XM_004016528.1	chromosome 11 open reading frame 70	0.144019	1.7121	0.0452308	-2.24123	0.110982	1.70724
14778849	OR5R1	XM_004016790.1	olfactory receptor, family 5, subfamily R, member 1	0.24375	-1.41817	0.0214128	-2.30493	0.123632	1.5416
14719874	CPNE4	XM_004003342.1	copine IV	0.759883	-1.10701	0.037599	-2.32755	0.0302064	2.23129
14877127	CAMP	XM_004018495.1	cathelicidin antimicrobial peptide	0.323572	1.46168	0.0456749	-2.42869	0.429341	1.30672
14801452	CDH26	XM_004014757.1	cadherin 26	0.259434	-1.5373	0.0417813	-2.43712	0.189515	1.57921
14846848	LTF	NM_001024862.1	lactotransferrin	0.494456	1.28538	0.0399871	-2.46415	0.330316	1.38682
14719951	MOXD1	XM_004011510.1	monooxygenase, DBH-like 1	0.302308	-1.67327	0.0177646	-4.37861	0.62427	1.23443
* Genes with fold change (FC) ≥ 1.5 fold and adjusted p value of ≤ 0.05 at D50.
