# Supplementary material for: The effect of PrPSc accumulation on inflammatory gene expression within sheep peripheral lymphoid tissue
Source: Vet Microbiol. 2015 Dec 31;181(3-4):204–11. doi: 10.1016/j.vetmic.2015.10.013 (PMC4678288; doi:10.1016/j.vetmic.2015.10.013)
Supplement: Supplementary file 4 [file mmc4.xlsx]

## Sheet: Genes >2xFC p>0.05
Table S4. Genes with fold change >2.0 p > 0.05, in the D10 vs. C comparison
Transcript	Gene Symbol	Accession No	Gene name	D10 vs. C		D50 vs. C
				p value	FC	p value	FC
14739575	HLA-DQA1	XM_004018906.1	major histocompatibility complex, class II, DQ alpha 1	0.152197	15.911	0.26585	7.92757
14797326	CIDEC	XM_004018279.1	cell death-inducing DFFA-like effector c	0.357912	4.40346	0.883024	-1.25683
14840482	AQP7	XM_004004143.1	aquaporin 7	0.353699	3.9668	0.935421	-1.12281
14757937	CTHRC1	XM_005689301.1	collagen triple helix repeat containing 1	0.234133	3.96202	0.853675	-1.22191
14718105	PRG4	XM_004013875.1	proteoglycan 4	0.26044	3.95582	0.794143	-1.35252
14858020	MFAP5	XM_004006894.1	microfibrillar associated protein 5	0.335673	3.84778	0.537589	-2.32022
14710773	PFKFB1	XM_004022052.1	6-phosphofructo-2-kinase/fructose-2,6-biphosphatase 1	0.108992	3.6729	0.835513	1.1618
14758935	ACVR1C	XM_005676114.1	activin A receptor, type IC	0.25983	3.59365	0.746766	-1.41575
14818549	LBP	XM_005688551.1	lipopolysaccharide binding protein	0.173641	3.5872	0.284618	-2.64356
14763685	KERA	XM_004006250.1	keratocan	0.393995	3.58369	0.77587	-1.51299
14807806	THRSP	XM_004019431.1	thyroid hormone responsive	0.313735	3.46893	0.684337	1.62093
14870976	MEDAG	XM_004012140.1	mesenteric estrogen-dependent adipogenesis	0.343573	3.42248	0.74235	-1.50996
14803850	NNAT	XM_004014828.1	neuronatin	0.274326	3.27903	0.783421	-1.32817
14868152	CYP2B6	NM_001075173.1	cytochrome P450, family 2, subfamily B, polypeptide 6	0.161752	3.27773	0.905935	1.09605
14752949	FABP4	JQ031288.1	fatty acid binding protein 4, adipocyte	0.243906	3.2183	0.692563	-1.45568
14890217	VIT	XM_004006026.1	vitrin	0.261164	3.10002	0.828166	-1.22976
14759664	MAOB	XM_004022017.1	monoamine oxidase B	0.212299	3.04986	0.886617	1.12621
14832153	IFIT3	XM_004020023.1	interferon-induced protein with tetratricopeptide repeats 3	0.116201	3.03765	0.665234	1.31707
14837889	SERPINF1	XM_005693317.1	serpin peptidase inhibitor, clade F (alpha-2 antiplasmin, pigment epithelium derived factor), member 1	0.349732	3.02557	0.857707	-1.22672
14730065	CAPN6	XM_005700249.1	calpain 6	0.35291	2.95612	0.593582	-1.83409
14734768	FOSB	NM_001166182.1	FBJ murine osteosarcoma viral oncogene homolog B	0.208832	2.93885	0.463285	-1.82165
14782062	SPTSSB	XM_005984808.1	serine palmitoyltransferase, small subunit B	0.0782288	2.89411	0.976864	-1.01526
14833801	CBR1	XM_004003399.1	carbonyl reductase 1	0.228233	2.87764	0.874405	-1.13876
14851931	FIGF	XM_004021929.1	c-fos induced growth factor (vascular endothelial growth factor D)	0.230646	2.81683	0.810693	-1.21452
14741842	CILP	XM_004010230.1	cartilage intermediate layer protein, nucleotide pyrophosphohydrolase	0.278549	2.81179	0.837117	-1.20482
14756828	FAM216B	XM_004012052.1	family with sequence similarity 216, member B	0.282027	2.79781	0.76879	1.30708
14769638	PCOLCE2	XM_004003284.1	procollagen C-endopeptidase enhancer 2	0.365381	2.79612	0.821355	-1.28115
14749153	OAS2	XM_004017599.1	2'-5'-oligoadenylate synthetase 2, 69/71kDa	0.101792	2.78671	0.316298	1.78661
14871637	PDGFRL	XM_004021730.1	platelet-derived growth factor receptor-like	0.107863	2.75595	0.699745	-1.24262
14755248	ADIRF	XM_005699317.1	adipogenesis regulatory factor	0.289652	2.73616	0.816937	-1.23325
14727798	GFPT2	XM_004008379.1	glutamine-fructose-6-phosphate transaminase 2	0.23725	2.7038	0.877592	-1.1295
14742546	FMO3	XM_004013687.1	flavin containing monooxygenase 3	0.366805	2.7028	0.661333	-1.59878
14894483	SPRN	AC150858.6	shadow of prion protein homolog (zebrafish)	0.176727	2.70025	0.725687	-1.26954
14758721	FAP	XM_004004658.1	fibroblast activation protein, alpha	0.279953	2.69053	0.813074	-1.22871
14724104	ALOX12	XR_173262.1	arachidonate 12-lipoxygenase	0.227019	2.68647	0.306961	-2.2701
14860280	GPC3	XM_004022694.1	glypican 3	0.186547	2.67447	0.794866	-1.19644
14814989	ALX1	XM_004006235.1	ALX homeobox 1	0.066663	2.66714	0.173594	-1.96823
14756222	SEMA3C	XM_004007807.1	sema domain, immunoglobulin domain (Ig), short basic domain, secreted, (semaphorin) 3C	0.404434	2.66019	0.768359	-1.39973
14863028	CDO1	XM_004010848.1	cysteine dioxygenase type 1	0.114685	2.65596	0.631317	-1.3069
14832151	IFIT1	XM_004020283.1	interferon-induced protein with tetratricopeptide repeats 1	0.0589301	2.62812	0.43313	1.41746
14767178	IFI6	XM_004005079.1	interferon, alpha-inducible protein 6	0.0421804	2.62321	0.291226	1.54301
14818590	ADIG	NM_001112822.1	adipogenin	0.300807	2.60948	0.952109	-1.05448
14838122	RPS15A	NM_001037443.2	ribosomal protein S15a	0.142266	2.5849	0.771484	1.18638
14847805	RSAD2	XM_004005669.1	radical S-adenosyl methionine domain containing 2	0.142917	2.58361	0.441704	1.59016
14752965	MAL2	XM_005957539.1	mal, T-cell differentiation protein 2 (gene/pseudogene)	0.356727	2.57966	0.794944	-1.29429
14826098	DDX58	XM_004005323.1	DEAD (Asp-Glu-Ala-Asp) box polypeptide 58	0.0792898	2.56192	0.611442	1.26966
14832863	HSPA6	XM_004003722.1	heat shock 70kDa protein 6 (HSP70B')	0.277948	2.54921	0.543344	1.65743
14865786	OGN	XM_004004076.1	osteoglycin	0.180616	2.53636	0.905048	1.07945
14772808	EMP1	XM_004006842.1	epithelial membrane protein 1	0.252498	2.51978	0.856266	-1.14802
14832461	MRO	XM_004020543.1	maestro	0.27285	2.50092	0.455302	1.83311
14721092	ASZ1	NM_001195309.2	ankyrin repeat, SAM and basic leucine zipper domain containing 1	0.0140017	-2.55721	0.749925	1.09571
14863973	GABBR2	XM_004005269.1	gamma-aminobutyric acid (GABA) B receptor, 2	0.254014	-2.71168	0.500972	-1.76151
14749861	GP2	XM_004020810.1	glycoprotein 2 (zymogen granule membrane)	0.210626	-2.84413	0.771937	-1.2538
14894477	EXPH5	XM_004016000.1	exophilin 5	0.147351	-2.84498	0.916732	-1.07095
14724527	CLEC1B	XM_004006877.1	C-type lectin domain family 1, member B	0.123084	-3.46279	0.260301	2.36501
14805587	RPS2	XR_173041.1	ribosomal protein S2	0.135593	-4.10634	0.509245	-1.77715
Genes with fold change >2.0 p >0.05, in the D50 vs. C comparison
				D10 vs. C		D50 vs. C
Transcript	Gene Symbol	Accession No	Gene name	p value	FC	p value	FC
14739575	HLA-DQA1	XM_004018906.1	major histocompatibility complex, class II, DQ alpha 1	0.152197	15.911	0.26585	7.92757
14858015	AICDA	XM_004006898.1	activation-induced cytidine deaminase	0.627565	-1.72467	0.377638	2.76153
14795649	CBLN4	XM_004014641.1	cerebellin 4 precursor	0.595782	1.36441	0.125745	2.68199
14807651	SECTM1	XM_005979217.1	secreted and transmembrane 1	0.969917	-1.02854	0.247822	2.5002
14826670	APOD	XM_005675093.1	apolipoprotein D	0.471234	2.01359	0.349482	-2.5187
14881961	CATHL1B	NM_001009772.1	antimicrobial cyclic dodecapeptide	0.761796	1.16291	0.0978161	-2.53947
14830467	ITGA8	XM_004014681.1	integrin, alpha 8	0.357632	1.96944	0.209758	-2.60018
14818549	LBP	XM_005688551.1	lipopolysaccharide binding protein	0.173641	3.5872	0.284618	-2.64356
14793854	CCL26	XM_004020976.1	chemokine (C-C motif) ligand 26	0.846476	1.24446	0.382461	-2.77137
14883594	CCL3L1	XM_004013195.1	chemokine (C-C motif) ligand 3-like 1	0.889103	1.11396	0.209549	-2.83637
14713957	IGSF11	XM_004002938.1	immunoglobulin superfamily, member 11	0.808794	1.20024	0.197314	-2.84718
14806387	ACTG2	XM_004006082.1	actin, gamma 2, smooth muscle, enteric	0.3778	2.48988	0.30166	-2.95222
14861232	BEX5	XM_005700128.1	brain expressed, X-linked 5	0.927872	1.06163	0.130661	-3.03108
14717730	PGLYRP1	XM_004015325.1	peptidoglycan recognition protein 1	0.835969	1.12472	0.0810463	-3.12263
14863257	COL6A5	XM_004003413.1	collagen, type VI, alpha 5	0.767633	1.36185	0.237708	-3.70548
14754225	PAX1	XM_004014700.1	paired box 1	0.564171	1.42313	0.0577538	-3.87296
14738275	OLFM3	XM_004002243.1	olfactomedin 3	0.885338	-1.09756	0.0559447	-4.31839
14719951	MOXD1	XM_004011510.1	monooxygenase, DBH-like 1	0.302308	-1.67327	0.0177646	-4.37861
